# Supplementary material for: On-tissue dataset-dependent MALDI-TIMS-MS2 bioimaging
Source: Nat Commun. 2023 Nov 18;14:7495. doi: 10.1038/s41467-023-43298-9 (PMC10657435; doi:10.1038/s41467-023-43298-9)
Supplement: Supplementary file 4 — Source Data file [file 41467_2023_43298_MOESM4_ESM.zip]

Archive with 2 entries (2 files):
- merged_speclibrary_matches.pdf.pdf
- Source Data Excel.xlsx
