# Supplementary material for: On-tissue dataset-dependent MALDI-TIMS-MS2 bioimaging
Source: Nat Commun. 2023 Nov 18;14:7495. doi: 10.1038/s41467-023-43298-9 (PMC10657435; doi:10.1038/s41467-023-43298-9)
Supplement: Supplementary file 4 — Source Data file [file 41467_2023_43298_MOESM4_ESM.zip › Source Data Excel.xlsx]

## Sheet: Figure S10
Sample	cosine_similarity
Rat_R2c_1a	0.916
Rat_R2c_1a	0.447
Rat_R2c_1a	0.325
Rat_R2c_1a	0.268
Rat_R2c_1a	0.162
Rat_R2c_1a	0.11
Rat_R2c_1a	0
Rat_R2c_1a	0
Rat_R2c_1a	0.155
Rat_R2c_1a	0.391
Rat_R2c_1a	0.327
Rat_R2c_1a	0.375
Rat_R2c_1a	0.589
Rat_R2c_1a	0.738
Rat_R2c_1a	0.52
Rat_R2c_1a	0.477
Rat_R2c_1a	0.274
Rat_R2c_1a	0.396
Rat_R2c_1a	0.482
Rat_R2c_1a	0.846
Rat_R2c_1a	0.749
Rat_R2c_1a	0.714
Rat_R2c_1a	0.652
Rat_R2c_1a	0.77
Rat_R2c_1a	0.416
Rat_R2c_1a	0.758
Rat_R2c_1a	0.676
Rat_R2c_1a	0.599
Rat_R2c_1a	0.811
Rat_R2c_1a	0.737
Rat_R2c_1a	0.768
Rat_R2c_1a	0.602
Rat_R2c_1a	0.811
Rat_R2c_1a	0.792
Rat_R2c_1a	0.381
Rat_R2c_1a	0.253
Rat_R2c_1a	0.586
Rat_R2c_1a	0.428
Rat_R2c_1a	0
Rat_R2c_1a	0.335
Rat_R2c_1a	0.409
Rat_R2c_1a	0.398
Rat_R2c_1a	0.34
Rat_R2c_1a	0.694
Rat_R2c_1a	0.794
Rat_R2c_1a	0.735
Rat_R2c_1a	0.689
Rat_R2c_1a	0.728
Rat_R2c_1a	0.615
Rat_R2c_1a	0.838
Rat_R2c_1a	0.819
Rat_R2c_1a	0.748
Rat_R2c_1a	0
Rat_R2c_1a	0.533
Rat_R2c_1a	0.454
Rat_R2c_1a	0.597
Rat_R2c_1a	0.477
Rat_R2c_1a	0.542
Rat_R2c_1a	0.658
Rat_R2c_1a	0.606
Rat_R2c_1a	0.689
Rat_R2c_1a	0.645
Rat_R2c_1a	0.553
Rat_R2c_1a	0.592
Rat_R2c_1a	0.464
Rat_R2c_1a	0.539
Rat_R2c_1a	0.684
Rat_R2c_1a	0.541
Rat_R2c_1a	0.887
Rat_R2c_1a	0.838
Rat_R2c_1a	0.854
Rat_R2c_1a	0.86
Rat_R2c_1a	0.899
Rat_R2c_1a	0.825
Rat_R2c_1a	0.889
Rat_R2c_1a	0.779
Rat_R2c_1a	0.894
Rat_R2c_1a	0.773
Rat_R2c_1a	0.913
Rat_R2c_1a	0.923
Rat_R2c_1a	0.844
Rat_R2c_1a	0.9
Rat_R2c_1a	0.924
Rat_R2c_1a	0.988
Rat_R2c_1a	0.185
Rat_R2c_1a	0.945
Rat_R2c_1a	0.937
Rat_R2c_1a	0.931
Rat_R2c_1a	0.955
Rat_R2c_1a	0.915
Rat_R2c_1a	0.897
Rat_R2c_1a	0.947
Rat_R2c_1a	0.892
Rat_R2c_1a	0.954
Rat_R2c_1a	0.961
Rat_R2c_1a	0.94
Rat_R2c_1a	0.926
Rat_R2c_1a	0.963
Rat_R2c_1a	0.918
Rat_R2c_1a	0.976
Rat_R2c_1a	0.942
Rat_R2c_1a	0.976
Rat_R2c_1a	0.991
Rat_R2c_1a	0.803
Rat_R2c_1a	0.74
Rat_R2c_1a	0.349
Rat_R2c_1a	0.624
Rat_R2c_1a	0.453
Rat_R2c_1a	0.318
Rat_R2c_1a	0.276
Rat_R2c_1a	0.365
Rat_R2c_1a	0.353
Rat_R2c_1a	0.449
Rat_R2c_1a	0.677
Rat_R2c_1a	0.539
Rat_R2c_1a	0.789
Rat_R2c_1a	0.745
Rat_R2c_1a	0.622
Rat_R2c_1a	0.637
Rat_R2c_1a	0.668
Rat_R2c_1a	0.44
Rat_R2c_1a	0.23
Rat_R2c_1a	0.831
Rat_R2c_1a	0.802
Rat_R2c_1a	0.885
Rat_R2c_1a	0.679
Rat_R2c_1a	0.756
Rat_R2c_1a	0.694
Rat_R2c_1a	0.834
Rat_R2c_1a	0.807
Rat_R2c_1a	0.827
Rat_R2c_1a	0.745
Rat_R2c_1a	0.615
Rat_R2c_1a	0.627
Rat_R2c_1a	0.791
Rat_R2c_1a	0.813
Rat_R2c_1a	0.745
Rat_R2c_1a	0.69
Rat_R2c_1a	0.704
Rat_R2c_1a	0.683
Rat_R2c_1a	0.711
Rat_R2c_1a	0.71
Rat_R2c_1a	0.678
Rat_R2c_1a	0.82
Rat_R2c_1a	0.846
Rat_R2c_1a	0.835
Rat_R2c_1a	0.839
Rat_R2c_1a	0.779
Rat_R2c_1a	0.762
Rat_R2c_1a	0.879
Rat_R2c_1a	0.872
Rat_R2c_1a	0.81
Rat_R2c_1a	0.784
Rat_R2c_1a	0.918
Rat_R2c_1a	0.748
Rat_R2c_1a	0.896
Rat_R2c_1a	0.859
Rat_R2c_1a	0.768
Rat_R2c_1a	0.856
Rat_R2c_1a	0.874
Rat_R2c_1a	0.839
Rat_R2c_1a	0.8
Rat_R2c_1a	0.735
Rat_R2c_1a	0.874
Rat_R2c_1a	0.707
Rat_R2c_1a	0.472
Rat_R2c_1a	0.81
Rat_R2c_1a	0.521
Rat_R2c_1a	0.544
Rat_R2c_1a	0.867
Rat_R2c_1a	0.738
Rat_R2c_1a	0.555
Rat_R2c_1a	0.726
Rat_R2c_1a	0.328
Rat_R2c_1a	0.817
Rat_R2c_1a	0.943
Rat_R2c_1a	0.922
Rat_R2c_1a	0.936
Rat_R2c_1a	0.937
Rat_R2c_1a	0.949
Rat_R2c_1a	0.903
Rat_R2c_1a	0.946
Rat_R2c_1a	0.932
Rat_R2c_1a	0.941
Rat_R2c_1a	0.901
Rat_R2c_1a	0.848
Rat_R2c_1a	0.779
Rat_R2c_1a	0.894
Rat_R2c_1a	0.937
Rat_R2c_1a	0.871
Rat_R2c_1a	0.963
Rat_R2c_1a	0.803
Rat_R2c_1a	0.872
Rat_R2c_1a	0.954
Rat_R2c_1a	0.848
Rat_R2c_1a	0.865
Rat_R2c_1a	0.809
Rat_R2c_1a	0.828
Rat_R2c_1a	0.954
Rat_R2c_1a	0.903
Rat_R2c_1a	0.981
Rat_R2c_1a	0.666
Rat_R2c_1a	0.699
Rat_R2c_1a	0.547
Rat_R2c_1a	0.615
Rat_R2c_1a	0.391
Rat_R2c_1a	0.425
Rat_R2c_1a	0.698
Rat_R2c_1a	0.726
Rat_R2c_1a	0.673
Rat_R2c_1a	0.515
Rat_R2c_1a	0.37
Rat_R2c_1a	0.596
Rat_R2c_1a	0.594
Rat_R2c_1a	0.539
Rat_R2c_1a	0.82
Rat_R2c_1a	0.79
Rat_R2c_1a	0.675
Rat_R2c_1a	0.774
Rat_R2c_1a	0.836
Rat_R2c_1a	0.813
Rat_R2c_1a	0.784
Rat_R2c_1a	0.765
Rat_R2c_1a	0.69
Rat_R2c_1a	0.573
Rat_R2c_1a	0.809
Rat_R2c_1a	0.721
Rat_R2c_1a	0.728
Rat_R2c_1a	0.858
Rat_R2c_1a	0.725
Rat_R2c_1a	0.707
Rat_R2c_1a	0.821
Rat_R2c_1a	0.696
Rat_R2c_1a	0.693
Rat_R2c_1a	0.74
Rat_R2c_1a	0.746
Rat_R2c_1a	0.681
Rat_R2c_1a	0.545
Rat_R2c_1a	0.406
Rat_R2c_1a	0.473
Rat_R2c_1a	0.459
Rat_R2c_1a	0.24
Rat_R2c_1a	0.465
Rat_R2c_1a	0.48
Rat_R2c_1a	0.548
Rat_R2c_1a	0.819
Rat_R2c_1a	0.798
Rat_R2c_1a	0.733
Rat_R2c_1a	0.523
Rat_R2c_1a	0.777
Rat_R2c_1a	0.717
Rat_R2c_1a	0.858
Rat_R2c_1a	0.887
Rat_R2c_1a	0.922
Rat_R2c_1a	0.25
Rat_R2c_1a	0.351
Rat_R2c_1a	0.58
Rat_R2c_1a	0.568
Rat_R2c_1a	0.487
Rat_R2c_1a	0.61
Rat_R2c_1a	0.403
Rat_R2c_1a	0.501
Rat_R2c_1a	0.688
Rat_R2c_1a	0.436
Rat_R2c_1a	0.481
Rat_R2c_1a	0.615
Rat_R2c_1a	0.789
Rat_R2c_1a	0.728
Rat_R2c_1a	0.661
Rat_R2c_1a	0.64
Rat_R2c_1a	0.72
Rat_R2c_1a	0.508
Rat_R2c_1a	0.534
Rat_R2c_1a	0
Rat_R2c_1a	0.304
Rat_R2c_1a	0.426
Rat_R2c_1a	0.612
Rat_R2c_1a	0.559
Rat_R2c_1a	0.844
Rat_R2c_1a	0.858
Rat_R2c_1a	0.867
Rat_R2c_1a	0.933
Rat_R2c_1a	0.89
Rat_R2c_1a	0.935
Rat_R2c_1a	0.909
Rat_R2c_1a	0.926
Rat_R2c_1a	0.884
Rat_R2c_1a	0.884
Rat_R2c_1a	0.925
Rat_R2c_1a	0.93
Rat_R2c_1a	0.915
Rat_R2c_1a	0.818
Rat_R2c_1a	0.84
Rat_R2c_1a	0.939
Rat_R2c_1a	0.784
Rat_R2c_1a	0.955
Rat_R2c_1a	0.952
Rat_R2c_1a	0.947
Rat_R2c_1a	0.571
Rat_R2c_1a	0.687
Rat_R2c_1a	0.692
Rat_R2c_1a	0.832
Rat_R2c_1a	0.764
Rat_R2c_1a	0.81
Rat_R2c_1a	0.895
Rat_R2c_1a	0.892
Rat_R2c_1a	0.89
Rat_R2c_1a	0.883
Rat_R2c_1a	0.924
Rat_R2c_1a	0.921
Rat_R2c_1a	0.972
Rat_R2c_1a	0.963
Rat_R2c_1a	0.933
Rat_R2c_1a	0.973
Rat_R2c_1a	0.938
Rat_R2c_1a	0.92
Rat_R2c_1a	0.963
Rat_R2c_1a	0.991
Rat_R2c_1a	0.971
Rat_R2c_1a	0.788
Rat_R2c_1a	0.865
Rat_R2c_1a	0.796
Rat_R2c_1a	0.914
Rat_R2c_1a	0.962
Rat_R2c_1a	0.851
Rat_R2c_1a	0.896
Rat_R2c_1a	0.875
Rat_R2c_1a	0.907
Rat_R2c_1a	0.936
Rat_R2c_1a	0.787
Rat_R2c_1a	0.837
Rat_R2c_1a	0.895
Rat_R2c_1a	0.844
Rat_R2c_1a	0.871
Rat_R2c_1a	0.908
Rat_R2c_1a	0.887
Rat_R2c_1a	0.921
Rat_R2c_1a	0.87
Rat_R2c_1a	0.879
Rat_R2c_1a	0.878
Rat_R2c_1a	0.867
Rat_R2c_1a	0.971
Rat_R2c_1a	0.871
Rat_R2c_1a	0.878
Rat_R2c_1a	0.816
Rat_R2c_1a	0.813
Rat_R2c_1a	0.822
Rat_R2c_1a	0.91
Rat_R2c_1a	0.757
Rat_R2c_1a	0.769
Rat_R2c_1a	0.875
Rat_R2c_1a	0.74
Rat_R2c_1a	0.578
Rat_R2c_1a	0.802
Rat_R2c_1a	0.808
Rat_R2c_1a	0.562
Rat_R2c_1a	0.834
Rat_R2c_1a	0.665
Rat_R2c_1a	0.358
Rat_R2c_1a	0.494
Rat_R2c_1a	0.758
Rat_R2c_1a	0.82
Rat_R2c_1a	0.808
Rat_R2c_1a	0.986
Rat_R2c_1a	0.809
Rat_R2c_1a	0.921
Rat_R2c_1a	0.939
Rat_R2c_1a	0.875
Rat_R2c_1a	0.901
Rat_R2c_1a	0.841
Rat_R2c_1a	0.785
Rat_R2c_1a	0.614
Rat_R2c_1a	0.756
Rat_R2c_1a	0.777
Rat_R2c_1a	0.775
Rat_R2c_1a	0.838
Rat_R2c_1a	0.742
Rat_R2c_1a	0.657
Rat_R2c_1a	0.845
Rat_R2c_1a	0.681
Rat_R2c_1a	0.716
Rat_R2c_1a	0.883
Rat_R2c_1a	0.832
Rat_R2c_1a	0.84
Rat_R2c_1a	0.785
Rat_R2c_1a	0.812
Rat_R2c_1a	0.786
Rat_R2c_1a	0.803
Rat_R2c_1a	0.771
Rat_R2c_1a	0.829
Rat_R2c_1a	0.822
Rat_R2c_1a	0.867
Rat_R2c_1a	0.808
Rat_R2c_1a	0.515
Rat_R2c_1a	0.195
Rat_R2c_1a	0.432
Rat_R2c_1a	0.631
Rat_R2c_1a	0.855
Rat_R2c_1a	0.718
Rat_R2c_1a	0.825
Rat_R2c_1a	0.74
Rat_R2c_1a	0.82
Rat_R2c_1a	0.531
Rat_R2c_1a	0.881
Rat_R2c_1a	0.674
Rat_R2c_1a	0.752
Rat_R2c_1a	0.702
Rat_R2c_1a	0.855
Rat_R2c_1a	0.757
Rat_R2c_1a	0.691
Rat_R2c_1a	0.773
Rat_R2c_1a	0.744
Rat_R2c_1a	0.796
Rat_R2c_1a	0.838
Rat_R2c_1a	0.684
Rat_R2c_1a	0.719
Rat_R2c_1a	0.895
Rat_R2c_1a	0.78
Rat_R2c_1a	0.755
Rat_R2c_1a	0.953
Rat_R2c_1a	0.902
Rat_R2c_1a	0.898
Rat_R2c_1a	0.848
Rat_R2c_1a	0.786
Rat_R2c_1a	0.772
Rat_R2c_1a	0.778
Rat_R2c_1a	0.749
Rat_R2c_1a	0.673
Rat_R2c_1a	0.723
Rat_R2c_1a	0.608
Rat_R2c_1a	0.817
Rat_R2c_1a	0.429
Rat_R2c_1a	0.862
Rat_R2c_1a	0.583
Rat_R2c_1a	0.607
Rat_R2c_1a	0.658
Rat_R2c_1a	0.724
Rat_R2c_1a	0.509
Rat_R2c_1a	0.497
Rat_R2c_1a	0.541
Rat_R2c_1a	0.719
Rat_R2c_1a	0.6
Rat_R2c_1a	0.54
Rat_R2c_1a	0.786
Rat_R2c_1a	0.78
Rat_R2c_1a	0.599
Rat_R2c_1a	0.761
Rat_R2c_1a	0.674
Rat_R2c_1a	0.677
Rat_R2c_1a	0.775
Rat_R2c_1a	0.652
Rat_R2c_1a	0.663
Rat_R2c_1a	0.851
Rat_R2c_1a	0.836
Rat_R2c_1a	0.762
Rat_R2c_1a	0.812
Rat_R2c_1a	0.801
Rat_R2c_1a	0.808
Rat_R2c_1a	0.839
Rat_R2c_1a	0.752
Rat_R2c_1a	0.836
Rat_R2c_1a	0.787
Rat_R2c_1a	0.941
Rat_R2c_1a	0.687
Rat_R2c_1a	0.734
Rat_R2c_1a	0.854
Rat_R2c_1a	0.761
Rat_R2c_1a	0.758
Rat_R2c_1a	0.962
Rat_R2c_1a	0.952
Rat_R2c_1a	0.949
Rat_R2c_1a	0.949
Rat_R2c_1a	0.975
Rat_R2c_1a	0.975
Rat_R2c_1a	0.977
Rat_R2c_1a	0.955
Rat_R2c_1a	0.975
Rat_R2c_1a	0.952
Rat_R2c_1a	0.795
Rat_R2c_1a	0.863
Rat_R2c_1a	0.674
Rat_R2c_1a	0.82
Rat_R2c_1a	0.831
Rat_R2c_1a	0.43
Rat_R2c_1a	0.792
Rat_R2c_1a	0.807
Rat_R2c_1a	0.591
Rat_R2c_1a	0.765
Rat_R2c_1a	0.947
Rat_R2c_1a	0.95
Rat_R2c_1a	0.958
Rat_R2c_1a	0.937
Rat_R2c_1a	0.951
Rat_R2c_1a	0.949
Rat_R2c_1a	0.932
Rat_R2c_1a	0.951
Rat_R2c_1a	0.95
Rat_R2c_1a	0.932
Rat_R2c_1a	0.963
Rat_R2c_1a	0.937
Rat_R2c_1a	0.946
Rat_R2c_1a	0.938
Rat_R2c_1a	0.929
Rat_R2c_1a	0.937
Rat_R2c_1a	0.938
Rat_R2c_1a	0.945
Rat_R2c_1a	0.907
Rat_R2c_1a	0.922
Rat_R2c_1a	0.968
Rat_R2c_1a	0.974
Rat_R2c_1a	0.929
Rat_R2c_1a	0.952
Rat_R2c_1a	0.955
Rat_R2c_1a	0.944
Rat_R2c_1a	0.95
Rat_R2c_1a	0.92
Rat_R2c_1a	0.959
Rat_R2c_1a	0.93
Rat_R2c_1a	0.924
Rat_R2c_1a	0.911
Rat_R2c_1a	0.885
Rat_R2c_1a	0.936
Rat_R2c_1a	0.959
Rat_R2c_1a	0.943
Rat_R2c_1a	0.938
Rat_R2c_1a	0.958
Rat_R2c_1a	0.955
Rat_R2c_1a	0.94
Rat_R2c_1a	0.532
Rat_R2c_1a	0.804
Rat_R2c_1a	0.704
Rat_R2c_1a	0.7
Rat_R2c_1a	0.604
Rat_R2c_1a	0.606
Rat_R2c_1a	0.402
Rat_R2c_1a	0.505
Rat_R2c_1a	0.534
Rat_R2c_1a	0.594
Rat_R2c_1a	0.569
Rat_R2c_1a	0.708
Rat_R2c_1a	0.596
Rat_R2c_1a	0.517
Rat_R2c_1a	0.517
Rat_R2c_1a	0.807
Rat_R2c_1a	0.298
Rat_R2c_1a	0.316
Rat_R2c_1a	0.688
Rat_R2c_1a	0.729
Rat_R2c_1a	0.702
Rat_R2c_1a	0.866
Rat_R2c_1a	0.865
Rat_R2c_1a	0.758
Rat_R2c_1a	0.903
Rat_R2c_1a	0.865
Rat_R2c_1a	0.955
Rat_R2c_1a	0.754
Rat_R2c_1a	0.73
Rat_R2c_1a	0.614
Rat_R2c_1a	0.519
Rat_R2c_1a	0.534
Rat_R2c_1a	0.796
Rat_R2c_1a	0.855
Rat_R2c_1a	0.469
Rat_R2c_1a	0.832
Rat_R2c_1a	0.687
Rat_R2c_1a	0.897
Rat_R2c_1a	0.789
Rat_R2c_1a	0.745
Rat_R2c_1a	0.753
Rat_R2c_1a	0.864
Rat_R2c_1a	0.696
Rat_R2c_1a	0.754
Rat_R2c_1a	0.484
Rat_R2c_1a	0.607
Rat_R2c_1a	0.613
Rat_R2c_1a	0.794
Rat_R2c_1a	0.907
Rat_R2c_1a	0.726
Rat_R2c_1a	0.804
Rat_R2c_1a	0.855
Rat_R2c_1a	0.69
Rat_R2c_1a	0.71
Rat_R2c_1a	0.6
Rat_R2c_1a	0.801
Rat_R2c_1a	0.723
Rat_R2c_1a	0.83
Rat_R2c_1a	0.58
Rat_R2c_1a	0.702
Rat_R2c_1a	0.75
Rat_R2c_1a	0.731
Rat_R2c_1a	0.577
Rat_R2c_1a	0.638
Rat_R2c_1a	0.435
Rat_R2c_1a	0.258
Rat_R2c_1a	0.879
Rat_R2c_1a	0.835
Rat_R2c_1a	0.955
Rat_R2c_1a	0.84
Rat_R2c_1a	0.823
Rat_R2c_1a	0.879
Rat_R2c_1a	0.877
Rat_R2c_1a	0.805
Rat_R2c_1a	0.667
Rat_R2c_1a	0.832
Rat_R2c_1a	0.753
Rat_R2c_1a	0.615
Rat_R2c_1a	0.749
Rat_R2c_1a	0.8
Rat_R2c_1a	0.726
Rat_R2c_1a	0.837
Rat_R2c_1a	0.806
Rat_R2c_1a	0.775
Rat_R2c_1a	0.844
Rat_R2c_1a	0.798
Rat_R2c_1a	0.804
Rat_R2c_1a	0.743
Rat_R2c_1a	0.885
Rat_R2c_1a	0.796
Rat_R2c_1a	0.885
Rat_R2c_1a	0.848
Rat_R2c_1a	0.857
Rat_R2c_1a	0.779
Rat_R2c_1a	0.764
Rat_R2c_1a	0.842
Rat_R2c_1a	0.822
Rat_R2c_1a	0.853
Rat_R2c_1a	0.713
Rat_R2c_1a	0.769
Rat_R2c_1a	0.889
Rat_R2c_1a	0.305
Rat_R2c_1a	0.2
Rat_R2c_1a	0.428
Rat_R2c_1a	0
Rat_R2c_1a	0.328
Rat_R2c_1a	0.336
Rat_R2c_1a	0.629
Rat_R2c_1a	0.622
Rat_R2c_1a	0.46
Rat_R2c_1a	0.219
Rat_R2c_1a	0.513
Rat_R2c_1a	0.617
Rat_R2c_1a	0.348
Rat_R2c_1a	0.288
Rat_R2c_1a	0.565
Rat_R2c_1a	0.559
Rat_R2c_1a	0.308
Rat_R2c_1a	0.715
Rat_R2c_1a	0.261
Rat_R2c_1a	0.312
Rat_R2c_1a	0.258
Rat_R2c_1a	0.392
Rat_R2c_1a	0
Rat_R2c_1a	0.819
Rat_R2c_1a	0.807
Rat_R2c_1a	0.849
Rat_R2c_1a	0.727
Rat_R2c_1a	0.793
Rat_R2c_1a	0.551
Rat_R2c_1a	0.63
Rat_R2c_1a	0.701
Rat_R2c_1a	0.861
Rat_R2c_1a	0.657
Rat_R2c_1a	0.828
Rat_R2c_1a	0.855
Rat_R2c_1a	0.738
Rat_R2c_1a	0.926
Rat_R2c_1a	0.762
Rat_R2c_1a	0.785
Rat_R2c_1a	0.75
Rat_R2c_1a	0.955
Rat_R2c_1a	0.703
Rat_R2c_1a	0.822
Rat_R2c_1a	0.846
Rat_R2c_1a	0.29
Rat_R2c_1a	0.949
Rat_R2c_1a	0.689
Rat_R2c_1a	0.845
Rat_R2c_1a	0.684
Rat_R2c_1a	0.891
Rat_R2c_1a	0.898
Rat_R2c_1a	0.859
Rat_R2c_1a	0.85
Rat_R2c_1a	0.864
Rat_R2c_1a	0.887
Rat_R2c_1a	0.594
Rat_R2c_1a	0.603
Rat_R2c_1a	0.647
Rat_R2c_1a	0.716
Rat_R2c_1a	0.69
Rat_R2c_1a	0.687
Rat_R2c_1a	0.651
Rat_R2c_1a	0.672
Rat_R2c_1a	0.603
Rat_R2c_1a	0.711
Rat_R2c_1a	0.708
Rat_R2c_1a	0.584
Rat_R2c_1a	0.72
Rat_R2c_1a	0.764
Rat_R2c_1a	0.699
Rat_R2c_1a	0.685
Rat_R2c_1a	0.584
Rat_R2c_1a	0.423
Rat_R2c_1a	0.739
Rat_R2c_1a	0.784
Rat_R2c_1a	0.585
Rat_R2c_1a	0.312
Rat_R2c_1a	0.201
Rat_R2c_1a	0.259
Rat_R2c_1a	0.151
Rat_R2c_1a	0.52
Rat_R2c_1a	0.681
Rat_R2c_1a	0.551
Rat_R2c_1a	0.435
Rat_R2c_1a	0.332
Rat_R2c_1a	0.535
Rat_R2c_1a	0.61
Rat_R2c_1a	0.641
Rat_R2c_1a	0.433
Rat_R2c_1a	0.429
Rat_R2c_1a	0.468
Rat_R2c_1a	0.589
Rat_R2c_1a	0.478
Rat_R2c_1a	0.458
Rat_R2c_1a	0.45
Rat_R2c_1a	0.413
Rat_R2c_1a	0.592
Rat_R2c_1a	0.471
Rat_R2c_1a	0.273
Rat_R2c_1a	0.433
Rat_R2c_1a	0.617
Rat_R2c_1a	0.578
Rat_R2c_1a	0.373
Rat_R2c_1a	0.375
Rat_R2c_1a	0.647
Rat_R2c_1a	0.628
Rat_R2c_1a	0.317
Rat_R2c_1a	0.437
Rat_R2c_1a	0.387
Rat_R2c_1a	0.218
Rat_R2c_1a	0.948
Rat_R2c_1a	0.866
Rat_R2c_1a	0.94
Rat_R2c_1a	0.791
Rat_R2c_1a	0.898
Rat_R2c_1a	0.958
Rat_R2c_1a	0.827
Rat_R2c_1a	0.893
Rat_R2c_1a	0.83
Rat_R2c_1a	0.867
Rat_R2c_1a	0.845
Rat_R2c_1a	0.823
Rat_R2c_1a	0.894
Rat_R2c_1a	0.797
Rat_R2c_1a	0.888
Rat_R2c_1a	0.798
Rat_R2c_1a	0.842
Rat_R2c_1a	0.771
Rat_R2c_1a	0.808
Rat_R2c_1a	0.842
Rat_R2c_1a	0.799
Rat_R2c_1a	0.894
Rat_R2c_1a	0.956
Rat_R2c_1a	0.92
Rat_R2c_1a	0.911
Rat_R2c_1a	0.879
Rat_R2c_1a	0.905
Rat_R2c_1a	0.827
Rat_R2c_1a	0.925
Rat_R2c_1a	0.904
Rat_R2c_1a	0.932
Rat_R2c_1a	0.838
Rat_R2c_1a	0.912
Rat_R2c_1a	0.879
Rat_R2c_1a	0.944
Rat_R2c_1a	0.888
Rat_R2c_1a	0.926
Rat_R2c_1a	0.858
Rat_R2c_1a	0.821
Rat_R2c_1a	0.877
Rat_R2c_1a	0.905
Rat_R2c_1a	0.774
Rat_R2c_1a	0.611
Rat_R2c_1a	0.758
Rat_R2c_1a	0.67
Rat_R2c_1a	0.831
Rat_R2c_1a	0.863
Rat_R2c_1a	0.822
Rat_R2c_1a	0.874
Rat_R2c_1a	0.735
Rat_R2c_1a	0.875
Rat_R2c_1a	0.627
Rat_R2c_1a	0.946
Rat_R2c_1a	0.82
Rat_R2c_1a	0.867
Rat_R2c_1a	0.934
Rat_R2c_1a	0.812
Rat_R2c_1a	0.811
Rat_R2c_1a	0.948
Rat_R2c_1a	0.982
Rat_R2c_1a	0.949
Rat_R2c_1a	0.966
Rat_R2c_1a	0.966
Rat_R2c_1a	0.962
Rat_R2c_1a	0.809
Rat_R2c_1a	0.874
Rat_R2c_1a	0.837
Rat_R2c_1a	0.415
Rat_R2c_1a	0.834
Rat_R2c_1a	0.565
Rat_R2c_1a	0.52
Rat_R2c_1a	0.668
Rat_R2c_1a	0.69
Rat_R2c_1a	0.771
Rat_R2c_1a	0.796
Rat_R2c_1a	0.755
Rat_R2c_1a	0.809
Rat_R2c_1a	0.767
Rat_R2c_1a	0.806
Rat_R2c_1a	0.177
Rat_R2c_1a	0.862
Rat_R2c_1a	0.348
Rat_R2c_1a	0.398
Rat_R2c_1a	0.559
Rat_R2c_1a	0.522
Rat_R2c_1a	0.782
Rat_R2c_1a	0.532
Rat_R2c_1a	0.288
Rat_R2c_1a	0.737
Rat_R2c_1a	0.658
Rat_R2c_1a	0.629
Rat_R2c_1a	0.464
Rat_R2c_1a	0.647
Rat_R2c_1a	0.665
Rat_R2c_1a	0.569
Rat_R2c_1a	0.746
Rat_R2c_1a	0.711
Rat_R2c_1a	0.744
Rat_R2c_1a	0.8
Rat_R2c_1a	0.755
Rat_R2c_1a	0.739
Rat_R2c_1a	0.83
Rat_R2c_1a	0.8
Rat_R2c_1a	0.734
Rat_R2c_1a	0.653
Rat_R2c_1a	0.592
Rat_R2c_1a	0.584
Rat_R2c_1a	0.521
Rat_R2c_1a	0.457
Rat_R2c_1a	0.614
Rat_R2c_1a	0.544
Rat_R2c_1a	0.545
Rat_R2c_1a	0.369
Rat_R2c_1a	0.669
Rat_R2c_1a	0.567
Rat_R2c_1a	0.496
Rat_R2c_1a	0.596
Rat_R2c_1a	0.655
Rat_R2c_1a	0.722
Rat_R2c_1a	0.49
Rat_R2c_1a	0.262
Rat_R2c_1a	0.495
Rat_R2c_1a	0.985
Rat_R2c_1a	0.98
Rat_R2c_1a	0.934
Rat_R2c_1a	0.945
Rat_R2c_1a	0.974
Rat_R2c_1a	0.96
Rat_R2c_1a	0.961
Rat_R2c_1a	0.933
Rat_R2c_1a	0.962
Rat_R2c_1a	0.974
Rat_R2c_1a	0.628
Rat_R2c_1a	0.925
Rat_R2c_1a	0.938
Rat_R2c_1a	0.922
Rat_R2c_1a	0.904
Rat_R2c_1a	0.889
Rat_R2c_1a	0.881
Rat_R2c_1a	0.864
Rat_R2c_1a	0.961
Rat_R2c_1a	0.919
Rat_R2c_1a	0.91
Rat_R2c_1a	0.916
Rat_R2c_1a	0.944
Rat_R2c_1a	0.867
Rat_R2c_1a	0.922
Rat_R2c_1a	0.925
Rat_R2c_1a	0.867
Rat_R2c_1a	0.89
Rat_R2c_1a	0.878
Rat_R2c_1a	0.904
Rat_R2c_1a	0.831
Rat_R2c_1a	0.955
Rat_R2c_1a	0.938
Rat_R2c_1a	0.961
Rat_R2c_1a	0.964
Rat_R2c_1a	0.979
Rat_R2c_1a	0.917
Rat_R2c_1a	0.942
Rat_R2c_1a	0.949
Rat_R2c_1a	0.934
Rat_R2c_1a	0.966
Rat_R2c_1a	0.973
Rat_R2c_1a	0.955
Rat_R2c_1a	0.974
Rat_R2c_1a	0.981
Rat_R2c_1a	0.963
Rat_R2c_1a	0.951
Rat_R2c_1a	0.948
Rat_R2c_1a	0.95
Rat_R2c_1a	0.929
Rat_R2c_1a	0.95
Rat_R2c_1a	0.932
Rat_R2c_1a	0.897
Rat_R2c_1a	0.938
Rat_R2c_1a	0.96
Rat_R2c_1a	0.966
Rat_R2c_1a	0.95
Rat_R2c_1a	0.973
Rat_R2c_1a	0.96
Rat_R2c_1a	0.967
Rat_R2c_1a	0.971
Rat_R2c_1a	0.976
Rat_R2c_1a	0.941
Rat_R2c_1a	0.966
Rat_R2c_1a	0.955
Rat_R2c_1a	0.96
Rat_R2c_1a	0.974
Rat_R2c_1a	0.93
Rat_R2c_1a	0.968
Rat_R2c_1a	0.941
Rat_R2c_1a	0.937
Rat_R2c_1a	0.956
Rat_R2c_1a	0.956
Rat_R2c_1a	0.944
Rat_R2c_1a	0.943
Rat_R2c_1a	0.972
Rat_R2c_1a	0.939
Rat_R2c_1a	0.959
Rat_R2c_1a	0.943
Rat_R2c_1a	0.741
Rat_R2c_1a	0.802
Rat_R2c_1a	0.768
Rat_R2c_1a	0.811
Rat_R2c_1a	0.87
Rat_R2c_1a	0.824
Rat_R2c_1a	0.739
Rat_R2c_1a	0.785
Rat_R2c_1a	0.662
Rat_R2c_1a	0.868
Rat_R2c_1a	0.384
Rat_R2c_1a	0.613
Rat_R2c_1a	0.494
Rat_R2c_1a	0.762
Rat_R2c_1a	0.718
Rat_R2c_1a	0.762
Rat_R2c_1a	0.566
Rat_R2c_1a	0.729
Rat_R2c_1a	0.696
Rat_R2c_1a	0.619
Rat_R2c_1a	0.602
Rat_R2c_1a	0.641
Rat_R2c_1a	0.698
Rat_R2c_1a	0.722
Rat_R2c_1a	0.86
Rat_R2c_1a	0.812
Rat_R2c_1a	0.699
Rat_R2c_1a	0.814
Rat_R2c_1a	0.892
Rat_R2c_1a	0.528
Rat_R2c_1a	0.598
Rat_R2c_1a	0.711
Rat_R2c_1a	0.896
Rat_R2c_1a	0.942
Rat_R2c_1a	0.89
Rat_R2c_1a	0.866
Rat_R2c_1a	0.768
Rat_R2c_1a	0.807
Rat_R2c_1a	0.874
Rat_R2c_1a	0.95
Rat_R2c_1a	0.881
Rat_R2c_1a	0.864
Rat_R2c_1a	0.898
Rat_R2c_1a	0.787
Rat_R2c_1a	0.862
Rat_R2c_1a	0.81
Rat_R2c_1a	0.721
Rat_R2c_1a	0.66
Rat_R2c_1a	0.798
Rat_R2c_1a	0.635
Rat_R2c_1a	0.723
Rat_R2c_1a	0.786
Rat_R2c_1a	0.555
Rat_R2c_1a	0.792
Rat_R2c_1a	0.742
Rat_R2c_1a	0.872
Rat_R2c_1a	0.622
Rat_R2c_1a	0.72
Rat_R2c_1a	0.686
Rat_R2c_1a	0.704
Rat_R2c_1a	0.662
Rat_R2c_1a	0.783
Rat_R2c_1a	0.759
Rat_R2c_1a	0.727
Rat_R2c_1a	0.823
Rat_R2c_1a	0.671
Rat_R2c_1a	0.493
Rat_R2c_1a	0.778
Rat_R2c_1a	0.748
Rat_R2c_1a	0.765
Rat_R2c_1a	0.718
Rat_R2c_1a	0.758
Rat_R2c_1a	0.641
Rat_R2c_1a	0.787
Rat_R2c_1a	0.68
Rat_R2c_1a	0.677
Rat_R2c_1a	0.668
Rat_R2c_1a	0.667
Rat_R2c_1a	0.732
Rat_R2c_1a	0.757
Rat_R2c_1a	0.558
Rat_R2c_1a	0.711
Rat_R2c_1a	0.616
Rat_R2c_1a	0.747
Rat_R2c_1a	0.281
Rat_R2c_1a	0.335
Rat_R2c_1a	0.566
Rat_R2c_1a	0.667
Rat_R2c_1a	0.633
Rat_R2c_1a	0.75
Rat_R2c_1a	0.692
Rat_R2c_1a	0.7
Rat_R2c_1a	0.713
Rat_R2c_1a	0.848
Rat_R2c_1a	0.564
Rat_R2c_1a	0.864
Rat_R2c_1a	0.552
Rat_R2c_1a	0.639
Rat_R2c_1a	0.786
Rat_R2c_1a	0.613
Rat_R2c_1a	0.619
Rat_R2c_1a	0.608
Rat_R2c_1a	0.645
Rat_R2c_1a	0.748
Rat_R2c_1a	0.766
Rat_R2c_1a	0.695
Rat_R2c_1a	0.762
Rat_R2c_1a	0.738
Rat_R2c_1a	0.698
Rat_R2c_1a	0.688
Rat_R2c_1a	0.762
Rat_R2c_1a	0.774
Rat_R2c_1a	0.705
Rat_R2c_1a	0.667
Rat_R2c_1a	0.684
Rat_R2c_1a	0.773
Rat_R2c_1a	0.477
Rat_R2c_1a	0.153
Rat_R2c_1a	0.877
Rat_R2c_1a	0.768
Rat_R2c_1a	0.825
Rat_R2c_1a	0.522
Rat_R2c_1a	0.67
Rat_R2c_1a	0.74
Rat_R2c_1a	0.624
Rat_R2c_1a	0.548
Rat_R2c_1a	0.522
Rat_R2c_1a	0.548
Rat_R2c_1a	0.744
Rat_R2c_1a	0.727
Rat_R2c_1a	0.571
Rat_R2c_1a	0.829
Rat_R2c_1a	0.769
Rat_R2c_1a	0.817
Rat_R2c_1a	0.774
Rat_R2c_1a	0.777
Rat_R2c_1a	0.786
Rat_R2c_1a	0.887
Rat_R2c_1a	0.913
Rat_R2c_1a	0.898
Rat_R2c_1a	0.854
Rat_R2c_1a	0.795
Rat_R2c_1a	0.875
Rat_R2c_1a	0.864
Rat_R2c_1a	0.913
Rat_R2c_1a	0.826
Rat_R2c_1a	0.851
Rat_R2c_1a	0.795
Rat_R2c_1a	0.822
Rat_R2c_1a	0.877
Rat_R2c_1a	0.808
Rat_R2c_1a	0.912
Rat_R2c_1a	0.812
Rat_R2c_1a	0.811
Rat_R2c_1a	0.876
Rat_R2c_1a	0.705
Rat_R2c_1a	0.54
Rat_R2c_1a	0.521
Rat_R2c_1a	0.538
Rat_R2c_1a	0.595
Rat_R2c_1a	0.318
Rat_R2c_1a	0.584
Rat_R2c_1a	0.734
Rat_R2c_1a	0.837
Rat_R2c_1a	0.727
Rat_R2c_1a	0.656
Rat_R2c_1a	0.669
Rat_R2c_1a	0.723
Rat_R2c_1a	0.745
Rat_R2c_1a	0.689
Rat_R2c_1a	0.644
Rat_R2c_1a	0.742
Rat_R2c_1a	0.794
Rat_R2c_1a	0.711
Rat_R2c_1a	0.686
Rat_R2c_1a	0.783
Rat_R2c_1a	0.638
Rat_R2c_1a	0.624
Rat_R2c_1a	0.874
Rat_R2c_1a	0.9
Rat_R2c_1a	0.817
Rat_R2c_1a	0.815
Rat_R2c_1a	0.77
Rat_R2c_1a	0.793
Rat_R2c_1a	0.775
Rat_R2c_1a	0.78
Rat_R2c_1a	0.688
Rat_R2c_1a	0.755
Rat_R2c_1a	0.859
Rat_R2c_1a	0.833
Rat_R2c_1a	0.836
Rat_R2c_1a	0.838
Rat_R2c_1a	0.552
Rat_R2c_1a	0.786
Rat_R2c_1a	0.907
Rat_R2c_1a	0.79
Rat_R2c_1a	0.857
Rat_R2c_1a	0.959
Rat_R2c_1a	0.933
Rat_R2c_1a	0.918
Rat_R2c_1a	0.972
Rat_R2c_1a	0.979
Rat_R2c_1a	0.976
Rat_R2c_1a	0.966
Rat_R2c_1a	0.978
Rat_R2c_1a	0.972
Rat_R2c_1a	0.97
Rat_R2c_1a	0.979
Rat_R2c_1a	0.973
Rat_R2c_1a	0.972
Rat_R2c_1a	0.961
Rat_R2c_1a	0.964
Rat_R2c_1a	0.964
Rat_R2c_1a	0.979
Rat_R2c_1a	0.961
Rat_R2c_1a	0.963
Rat_R2c_1a	0.967
Rat_R2c_1a	0.976
Rat_R2c_1a	0.96
Rat_R2c_1a	0.639
Rat_R2c_1a	0.166
Rat_R2c_1a	0
Rat_R2c_1a	0.624
Rat_R2c_1a	0.64
Rat_R2c_1a	0.666
Rat_R2c_1a	0.631
Rat_R2c_1a	0.742
Rat_R2c_1a	0.791
Rat_R2c_1a	0.884
Rat_R2c_1a	0.883
Rat_R2c_1a	0.997
Rat_R2c_1a	0.899
Rat_R2c_1a	0.87
Rat_R2c_1a	0.877
Rat_R2c_1a	0.983
Rat_R2c_1a	0.597
Rat_R2c_1a	0.543
Rat_R2c_1a	0.596
Rat_R2c_1a	0.542
Rat_R2c_1a	0.544
Rat_R2c_1a	0.6
Rat_R2c_1a	0.632
Rat_R2c_1a	0.746
Rat_R2c_1a	0.724
Rat_R2c_1a	0.796
Rat_R2c_1a	0.573
Rat_R2c_1a	0.733
Rat_R2c_1a	0.708
Rat_R2c_1a	0.7
Rat_R2c_1a	0.838
Rat_R2c_1a	0.815
Rat_R2c_1a	0.633
Rat_R2c_1a	0.705
Rat_R2c_1a	0.683
Rat_R2c_1a	0.623
Rat_R2c_1a	0.575
Rat_R2c_1a	0.566
Rat_R2c_1a	0.603
Rat_R2c_1a	0.775
Rat_R2c_1a	0.745
Rat_R2c_1a	0.773
Rat_R2c_1a	0.802
Rat_R2c_1a	0.784
Rat_R2c_1a	0.767
Rat_R2c_1a	0.662
Rat_R2c_1a	0.633
Rat_R2c_1a	0.596
Rat_R2c_1a	0.446
Rat_R2c_1a	0.533
Rat_R2c_1a	0.71
Rat_R2c_1a	0.535
Rat_R2c_1a	0.782
Rat_R2c_1a	0.607
Rat_R2c_1a	0.471
Rat_R2c_1a	0.676
Rat_R2c_1a	0.629
Rat_R2c_1a	0.749
Rat_R2c_1a	0.854
Rat_R2c_1a	0.781
Rat_R2c_1a	0.832
Rat_R2c_1a	0.659
Rat_R2c_1a	0.772
Rat_R2c_1a	0.61
Rat_R2c_1a	0.727
Rat_R2c_1a	0.807
Rat_R2c_1a	0.849
Rat_R2c_1a	0.918
Rat_R2c_1a	0.886
Rat_R2c_1a	0.893
Rat_R2c_1a	0.846
Rat_R2c_1a	0.881
Rat_R2c_1a	0.861
Rat_R2c_1a	0.862
Rat_R2c_1a	0.904
Rat_R2c_1a	0.881
Rat_R2c_1a	0.879
Rat_R2c_1a	0.951
Rat_R2c_1a	0.963
Rat_R2c_1a	0.931
Rat_R2c_1a	0.917
Rat_R2c_1a	0.944
Rat_R2c_1a	0.942
Rat_R2c_1a	0.953
Rat_R2c_1a	0.93
Rat_R2c_1a	0.928
Rat_R2c_1a	0.946
Rat_R2c_1a	0.914
Rat_R2c_1a	0.94
Rat_R2c_1a	0.943
Rat_R2c_1a	0.932
Rat_R2c_1a	0.922
Rat_R2c_1a	0.839
Rat_R2c_1a	0.812
Rat_R2c_1a	0.918
Rat_R2c_1a	0.923
Rat_R2c_1a	0.962
Rat_R2c_1a	0.962
Rat_R2c_1a	0.887
Rat_R2c_1a	0.96
Rat_R2c_1a	0.952
Rat_R2c_1a	0.926
Rat_R2c_1a	0.956
Rat_R2c_1a	0.955
Rat_R2c_1a	0.884
Rat_R2c_1a	0.865
Rat_R2c_1a	0.94
Rat_R2c_1a	0.965
Rat_R2c_1a	0.949
Rat_R2c_1a	0.96
Rat_R2c_1a	0.923
Rat_R2c_1a	0.957
Rat_R2c_1a	0.962
Rat_R2c_1a	0.919
Rat_R2c_1a	0.962
Rat_R2c_1a	0.868
Rat_R2c_1a	0.895
Rat_R2c_1a	0.657
Rat_R2c_1a	0.633
Rat_R2c_1a	0.56
Rat_R2c_1a	0.715
Rat_R2c_1a	0.596
Rat_R2c_1a	0.531
Rat_R2c_1a	0.374
Rat_R2c_1a	0.479
Rat_R2c_1a	0.521
Rat_R2c_1a	0.612
Rat_R2c_1a	0.586
Rat_R2c_1a	0.758
Rat_R2c_1a	0.527
Rat_R2c_1a	0.514
Rat_R2c_1a	0.652
Rat_R2c_1a	0
Rat_R2c_1a	0.259
Rat_R2c_1a	0.288
Rat_R2c_1a	0.171
Rat_R2c_1a	0.654
Rat_R2c_1a	0.659
Rat_R2c_1a	0.668
Rat_R2c_1a	0.637
Rat_R2c_1a	0.696
Rat_R2c_1a	0.805
Rat_R2c_1a	0.733
Rat_R2c_1a	0.661
Rat_R2c_1a	0.695
Rat_R2c_1a	0.716
Rat_R2c_1a	0.696
Rat_R2c_1a	0.614
Rat_R2c_1a	0.739
Rat_R2c_1a	0.601
Rat_R2c_1a	0.875
Rat_R2c_1a	0.902
Rat_R2c_1a	0.874
Rat_R2c_1a	0.573
Rat_R2c_1a	0.826
Rat_R2c_1a	0.748
Rat_R2c_1a	0.593
Rat_R2c_1a	0.835
Rat_R2c_1a	0.456
Rat_R2c_1a	0.637
Rat_R2c_1a	0.545
Rat_R2c_1a	0.793
Rat_R2c_1a	0.677
Rat_R2c_1a	0.712
Rat_R2c_1a	0.408
Rat_R2c_1a	0.386
Rat_R2c_1a	0.635
Rat_R2c_1a	0.573
Rat_R2c_1a	0.79
Rat_R2c_1a	0.652
Rat_R2c_1a	0.894
Rat_R2c_1a	0.929
Rat_R2c_1a	0.905
Rat_R2c_1a	0.974
Rat_R2c_1a	0.967
Rat_R2c_1a	0.964
Rat_R2c_1a	0.968
Rat_R2c_1a	0.961
Rat_R2c_1a	0.975
Rat_R2c_1a	0.978
Rat_R2c_1a	0.971
Rat_R2c_1a	0.978
Rat_R2c_1a	0.974
Rat_R2c_1a	0.958
Rat_R2c_1a	0.971
Rat_R2c_1a	0.978
Rat_R2c_1a	0.98
Rat_R2c_1a	0.971
Rat_R2c_1a	0.922
Rat_R2c_1a	0.804
Rat_R2c_1a	0.882
Rat_R2c_1a	0.954
Rat_R2c_1a	0.92
Rat_R2c_1a	0.893
Rat_R2c_1a	0.884
Rat_R2c_1a	0.951
Rat_R2c_1a	0.866
Rat_R2c_1a	0.99
Rat_R2c_1a	0.902
Rat_R2c_1a	0.897
Rat_R2c_1a	0.928
Rat_R2c_1a	0.835
Rat_R2c_1a	0.863
Rat_R2c_1a	0.913
Rat_R2c_1a	0.789
Rat_R2c_1a	0.924
Rat_R2c_1a	0.882
Rat_R2c_1a	0.888
Rat_R2c_1a	0.827
Rat_R2c_1a	0.897
Rat_R2c_1a	0.884
Rat_R2c_1a	0.798
Rat_R2c_1a	0.773
Rat_R2c_1a	0.758
Rat_R2c_1a	0.669
Rat_R2c_1a	0.708
Rat_R2c_1a	0.799
Rat_R2c_1a	0.803
Rat_R2c_1a	0.919
Rat_R2c_1a	0.877
Rat_R2c_1a	0.913
Rat_R2c_1a	0.806
Rat_R2c_1a	0.903
Rat_R2c_1a	0.938
Rat_R2c_1a	0.819
Rat_R2c_1a	0.873
Rat_R2c_1a	0.772
Rat_R2c_1a	0.874
Rat_R2c_1a	0.881
Rat_R2c_1a	0.919
Rat_R2c_1a	0.899
Rat_R2c_1a	0.479
Rat_R2c_1a	0.62
Rat_R2c_1a	0.833
Rat_R2c_1a	0.151
Rat_R2c_1a	0.626
Rat_R2c_1a	0.811
Rat_R2c_1a	0.581
Rat_R2c_1a	0.878
Rat_R2c_1a	0.559
Rat_R2c_1a	0.319
Rat_R2c_1a	0.605
Rat_R2c_1a	0.523
Rat_R2c_1a	0.504
Rat_R2c_1a	0.69
Rat_R2c_1a	0.555
Rat_R2c_1a	0.461
Rat_R2c_1a	0.57
Rat_R2c_1a	0
Rat_R2c_1a	0.429
Rat_R2c_1a	0.485
Rat_R2c_1a	0.477
Rat_R2c_1a	0.461
Rat_R2c_1a	0.558
Rat_R2c_1a	0.209
Rat_R2c_1a	0.625
Rat_R2c_1a	0.685
Rat_R2c_1a	0.461
Rat_R2c_1a	0.462
Rat_R2c_1a	0.233
Rat_R2c_1a	0.455
Rat_R2c_1a	0.73
Rat_R2c_1a	0.909
Rat_R2c_1a	0.95
Rat_R2c_1a	0.826
Rat_R2c_1a	0.918
Rat_R2c_1a	0.915
Rat_R2c_1a	0.877
Rat_R2c_1a	0.887
Rat_R2c_1a	0.911
Rat_R2c_1a	0.792
Rat_R2c_1a	0.88
Rat_R2c_1a	0.744
Rat_R2c_1a	0.893
Rat_R2c_1a	0.844
Rat_R2c_1a	0.717
Rat_R2c_1a	0.896
Rat_R2c_1a	0.855
Rat_R2c_1a	0.787
Rat_R2c_1a	0.847
Rat_R2c_1a	0.984
Rat_R2c_1a	0.972
Rat_R2c_1a	0.963
Rat_R2c_1a	0.958
Rat_R2c_1a	0.986
Rat_R2c_1a	0.977
Rat_R2c_1a	0.97
Rat_R2c_1a	0.969
Rat_R2c_1a	0.963
Rat_R2c_1a	0.958
Rat_R2c_1a	0.867
Rat_R2c_1a	0.886
Rat_R2c_1a	0.848
Rat_R2c_1a	0.844
Rat_R2c_1a	0.858
Rat_R2c_1a	0.79
Rat_R2c_1a	0.812
Rat_R2c_1a	0.867
Rat_R2c_1a	0.845
Rat_R2c_1a	0.905
Rat_R2c_1a	0.934
Rat_R2c_1a	0.866
Rat_R2c_1a	0.962
Rat_R2c_1a	0.795
Rat_R2c_1a	0.935
Rat_R2c_1a	0.881
Rat_R2c_1a	0.777
Rat_R2c_1a	0.919
Rat_R2c_1a	0.775
Rat_R2c_1a	0.778
Rat_R2c_1a	0.975
Rat_R2c_1a	0.967
Rat_R2c_1a	0.969
Rat_R2c_1a	0.97
Rat_R2c_1a	0.974
Rat_R2c_1a	0.983
Rat_R2c_1a	0.973
Rat_R2c_1a	0.968
Rat_R2c_1a	0.97
Rat_R2c_1a	0.959
Rat_R2c_1a	0.977
Rat_R2c_1a	0.977
Rat_R2c_1a	0.98
Rat_R2c_1a	0.962
Rat_R2c_1a	0.969
Rat_R2c_1a	0.96
Rat_R2c_1a	0.957
Rat_R2c_1a	0.975
Rat_R2c_1a	0.963
Rat_R2c_1a	0.952
Rat_R2c_1a	0.978
Rat_R2c_1a	0.981
Rat_R2c_1a	0.969
Rat_R2c_1a	0.964
Rat_R2c_1a	0.983
Rat_R2c_1a	0.971
Rat_R2c_1a	0.975
Rat_R2c_1a	0.975
Rat_R2c_1a	0.974
Rat_R2c_1a	0.979
Rat_R2c_1a	0.295
Rat_R2c_1a	0.455
Rat_R2c_1a	0.169
Rat_R2c_1a	0.652
Rat_R2c_1a	0.661
Rat_R2c_1a	0.725
Rat_R2c_1a	0.614
Rat_R2c_1a	0.588
Rat_R2c_1a	0.522
Rat_R2c_1a	0.796
Rat_R2c_1a	0.795
Rat_R2c_1a	0.834
Rat_R2c_1a	0.746
Rat_R2c_1a	0.331
Rat_R2c_1a	0.564
Rat_R2c_1a	0.496
Rat_R2c_1a	0.454
Rat_R2c_1a	0.502
Rat_R2c_1a	0.205
Rat_R2c_1a	0.459
Rat_R2c_1a	0.432
Rat_R2c_1a	0.717
Rat_R2c_1a	0.637
Rat_R2c_1a	0.755
Rat_R2c_1a	0.78
Rat_R2c_1a	0.687
Rat_R2c_1a	0.765
Rat_R2c_1a	0.738
Rat_R2c_1a	0.7
Rat_R2c_1a	0.655
Rat_R2c_1a	0.698
Rat_R2c_1a	0.446
Rat_R2c_1a	0.254
Rat_R2c_1a	0.379
Rat_R2c_1a	0.388
Rat_R2c_1a	0.346
Rat_R2c_1a	0.218
Rat_R2c_1a	0.916
Rat_R2c_1a	0.755
Rat_R2c_1a	0.779
Rat_R2c_1a	0.682
Rat_R2c_1a	0.684
Rat_R2c_1a	0.728
Rat_R2c_1a	0.703
Rat_R2c_1a	0.69
Rat_R2c_1a	0.403
Rat_R2c_1a	0.493
Rat_R2c_1a	0.882
Rat_R2c_1a	0.856
Rat_R2c_1a	0.779
Rat_R2c_1a	0.873
Rat_R2c_1a	0.85
Rat_R2c_1a	0.739
Rat_R2c_1a	0.744
Rat_R2c_1a	0.726
Rat_R2c_1a	0.885
Rat_R2c_1a	0.801
Rat_R2c_1a	0.682
Rat_R2c_1a	0.827
Rat_R2c_1a	0.494
Rat_R2c_1a	0.826
Rat_R2c_1a	0.296
Rat_R2c_1a	0.299
Rat_R2c_1a	0.644
Rat_R2c_1a	0.847
Rat_R2c_1a	0.896
Rat_R2c_1a	0.573
Rat_R2c_1a	0.938
Rat_R2c_1a	0.63
Rat_R2c_1a	0.576
Rat_R2c_1a	0.668
Rat_R2c_1a	0.865
Rat_R2c_1a	0.759
Rat_R2c_1a	0.892
Rat_R2c_1a	0.747
Rat_R2c_1a	0.358
Rat_R2c_1a	0.801
Rat_R2c_1a	0.546
Rat_R2c_1a	0.889
Rat_R2c_1a	0.876
Rat_R2c_1a	0.876
Rat_R2c_1a	0.852
Rat_R2c_1a	0.917
Rat_R2c_1a	0.829
Rat_R2c_1a	0.781
Rat_R2c_1a	0.877
Rat_R2c_1a	0.818
Rat_R2c_1a	0.796
Rat_R2c_1a	0.883
Rat_R2c_1a	0.738
Rat_R2c_1a	0.653
Rat_R2c_1a	0.849
Rat_R2c_1a	0.821
Rat_R2c_1a	0.838
Rat_R2c_1a	0.87
Rat_R2c_1a	0.719
Rat_R2c_1a	0.789
Rat_R2c_1a	0.68
Rat_R2c_1a	0.73
Rat_R2c_1a	0.699
Rat_R2c_1a	0.812
Rat_R2c_1a	0.781
Rat_R2c_1a	0.598
Rat_R2c_1a	0.79
Rat_R2c_1a	0.591
Rat_R2c_1a	0.739
Rat_R2c_1a	0.929
Rat_R2c_1a	0.935
Rat_R2c_1a	0.928
Rat_R2c_1a	0.677
Rat_R2c_1a	0.944
Rat_R2c_1a	0.945
Rat_R2c_1a	0.738
Rat_R2c_1a	0.951
Rat_R2c_1a	0.69
Rat_R2c_1a	0.751
Rat_R2c_1a	0.681
Rat_R2c_1a	0.901
Rat_R2c_1a	0.891
Rat_R2c_1a	0.897
Rat_R2c_1a	0.96
Rat_R2c_1a	0.822
Rat_R2c_1a	0.813
Rat_R2c_1a	0.852
Rat_R2c_1a	0.893
Rat_R2c_1a	0.836
Rat_R2c_1a	0.816
Rat_R2c_1a	0.865
Rat_R2c_1a	0.866
Rat_R2c_1a	0.886
Rat_R2c_1a	0.853
Rat_R2c_1a	0.736
Rat_R2c_1a	0.83
Rat_R2c_1a	0.809
Rat_R2c_1a	0.849
Rat_R2c_1a	0.761
Rat_R2c_1a	0.86
Rat_R2c_1a	0.729
Rat_R2c_1a	0.85
Rat_R2c_1a	0.943
Rat_R2c_1a	0.89
Rat_R2c_1a	0.887
Rat_R2c_1a	0.875
Rat_R2c_1a	0.875
Rat_R2c_1a	0.683
Rat_R2c_1a	0.774
Rat_R2c_1a	0.901
Rat_R2c_1a	0.918
Rat_R2c_1a	0.855
Rat_R2c_1a	0.873
Rat_R2c_1a	0.84
Rat_R2c_1a	0.706
Rat_R2c_1a	0.672
Rat_R2c_1a	0.935
Rat_R2c_1a	0.88
Rat_R2c_1a	0.907
Rat_R2c_1a	0.853
Rat_R2c_1a	0.782
Rat_R2c_1a	0.778
Rat_R2c_1a	0.905
Rat_R2c_1a	0.911
Rat_R2c_1a	0.768
Rat_R2c_1a	0.752
Rat_R2c_1a	0.688
Rat_R2c_1a	0.879
Rat_R2c_1a	0.822
Rat_R2c_1a	0.771
Rat_R2c_1a	0.76
Rat_R2c_1a	0.878
Rat_R2c_1a	0.792
Rat_R2c_1a	0.697
Rat_R2c_1a	0.69
Rat_R2c_1a	0.677
Rat_R2c_1a	0.589
Rat_R2c_1a	0.784
Rat_R2c_1a	0.881
Rat_R2c_1a	0.778
Rat_R2c_1a	0.676
Rat_R2c_1a	0.813
Rat_R2c_1a	0.762
Rat_R2c_1a	0.826
Rat_R2c_1a	0.798
Rat_R2c_1a	0.778
Rat_R2c_1a	0.839
Rat_R2c_1a	0.811
Rat_R2c_1a	0.803
Rat_R2c_1a	0.741
Rat_R2c_1a	0.742
Rat_R2c_1a	0.656
Rat_R2c_1a	0.639
Rat_R2c_1a	0.663
Rat_R2c_1a	0.781
Rat_R2c_1a	0.794
Rat_R2c_1a	0.718
Rat_R2c_1a	0.677
Rat_R2c_1a	0.275
Rat_R2c_1a	0.432
Rat_R2c_1a	0.456
Rat_R2c_1a	0.578
Rat_R2c_1a	0.461
Rat_R2c_1a	0.519
Rat_R2c_1a	0.308
Rat_R2c_1a	0.596
Rat_R2c_1a	0.643
Rat_R2c_1a	0.456
Rat_R2c_1a	0.553
Rat_R2c_1a	0.35
Rat_R2c_1a	0.321
Rat_R2c_1a	0.472
Rat_R2c_1a	0.435
Rat_R2c_1a	0.259
Rat_R2c_1a	0.402
Rat_R2c_1a	0.679
Rat_R2c_1a	0.253
Rat_R2c_1a	0.908
Rat_R2c_1a	0.905
Rat_R2c_1a	0.89
Rat_R2c_1a	0.858
Rat_R2c_1a	0.885
Rat_R2c_1a	0.961
Rat_R2c_1a	0.854
Rat_R2c_1a	0.868
Rat_R2c_1a	0.855
Rat_R2c_1a	0.856
Rat_R2c_1a	0.892
Rat_R2c_1a	0.871
Rat_R2c_1a	0.717
Rat_R2c_1a	0.809
Rat_R2c_1a	0.913
Rat_R2c_1a	0.673
Rat_R2c_1a	0.884
Rat_R2c_1a	0.822
Rat_R2c_1a	0.868
Rat_R2c_1a	0.694
Rat_R2c_1a	0.963
Rat_R2c_1a	0.911
Rat_R2c_1a	0.915
Rat_R2c_1a	0.893
Rat_R2c_1a	0.888
Rat_R2c_1a	0.942
Rat_R2c_1a	0.884
Rat_R2c_1a	0.917
Rat_R2c_1a	0.852
Rat_R2c_1a	0.949
Rat_R2c_1a	0.87
Rat_R2c_1a	0.877
Rat_R2c_1a	0.885
Rat_R2c_1a	0.896
Rat_R2c_1a	0.841
Rat_R2c_1a	0.83
Rat_R2c_1a	0.722
Rat_R2c_1a	0.775
Rat_R2c_1a	0.607
Rat_R2c_1a	0.532
Rat_R2c_1a	0.804
Rat_R2c_1a	0.704
Rat_R2c_1a	0.7
Rat_R2c_1a	0.604
Rat_R2c_1a	0.606
Rat_R2c_1a	0.402
Rat_R2c_1a	0.505
Rat_R2c_1a	0.534
Rat_R2c_1a	0.594
Rat_R2c_1a	0.569
Rat_R2c_1a	0.708
Rat_R2c_1a	0.596
Rat_R2c_1a	0.517
Rat_R2c_1a	0.517
Rat_R2c_1a	0.807
Rat_R2c_1a	0.298
Rat_R2c_1a	0.316
Rat_R2c_1a	0.688
Rat_R2c_1a	0.729
Rat_R2c_1a	0.702
Rat_R2c_1a	0.866
Rat_R2c_1a	0.865
Rat_R2c_1a	0.758
Rat_R2c_1a	0.903
Rat_R2c_1a	0.865
Rat_R2c_1a	0.955
Rat_R2c_1a	0.754
Rat_R2c_1a	0.73
Rat_R2c_1a	0.614
Rat_R2c_1a	0.519
Rat_R2c_1a	0.534
Rat_R2c_1a	0.796
Rat_R2c_1a	0.855
Rat_R2c_1a	0.469
Rat_R2c_1a	0.832
Rat_R2c_1a	0.687
Rat_R2c_1a	0.897
Rat_R2c_1a	0.789
Rat_R2c_1a	0.745
Rat_R2c_1a	0.753
Rat_R2c_1a	0.864
Rat_R2c_1a	0.696
Rat_R2c_1a	0.754
Rat_R2c_1a	0.484
Rat_R2c_1a	0.607
Rat_R2c_1a	0.613
Rat_R2c_1a	0.794
Rat_R2c_1a	0.907
Rat_R2c_1a	0.726
Rat_R2c_1a	0.804
Rat_R2c_1a	0.855
Rat_R2c_1a	0.69
Rat_R2c_1a	0.71
Rat_R2c_1a	0.6
Rat_R2c_1a	0.801
Rat_R2c_1a	0.723
Rat_R2c_1a	0.83
Rat_R2c_1a	0.58
Rat_R2c_1a	0.702
Rat_R2c_1a	0.75
Rat_R2c_1a	0.731
Rat_R2c_1a	0.577
Rat_R2c_1a	0.638
Rat_R2c_1a	0.435
Rat_R2c_1a	0.258
Rat_R2c_1a	0.886
Rat_R2c_1a	0.687
Rat_R2c_1a	0.559
Rat_R2c_1a	0.639
Rat_R2c_1a	0.621
Rat_R2c_1a	0.442
Rat_R2c_1a	0.775
Rat_R2c_1a	0.856
Rat_R2c_1a	0.722
Rat_R2c_1a	0.756
Rat_R2c_1a	0.809
Rat_R2c_1a	0.801
Rat_R2c_1a	0.924
Rat_R2c_1a	0.688
Rat_R2c_1a	0.38
Rat_R2c_1a	0.598
Rat_R2c_1a	0.856
Rat_R2c_1a	0.79
Rat_R2c_1a	0.845
Rat_R2c_1a	0.648
Rat_R2c_1a	0.602
Rat_R2c_1a	0.835
Rat_R2c_1a	0.651
Rat_R2c_1a	0.731
Rat_R2c_1a	0.556
Rat_R2c_1a	0.781
Rat_R2c_1a	0.647
Rat_R2c_1a	0.666
Rat_R2c_1a	0.941
Rat_R2c_1a	0.968
Rat_R2c_1a	0.849
Rat_R2c_1a	0.98
Rat_R2c_1a	0.969
Rat_R2c_1a	0.972
Rat_R2c_1a	0.937
Rat_R2c_1a	0.957
Rat_R2c_1a	0.885
Rat_R2c_1a	0.927
Rat_R2c_1a	0.83
Rat_R2c_1a	0.752
Rat_R2c_1a	0.916
Rat_R2c_1a	0.698
Rat_R2c_1a	0.921
Rat_R2c_1a	0.726
Rat_R2c_1a	0.756
Rat_R2c_1a	0.674
Rat_R2c_1a	0.948
Rat_R2c_1a	0.947
Rat_R2c_1a	0.935
Rat_R2c_1a	0.917
Rat_R2c_1a	0.94
Rat_R2c_1a	0.94
Rat_R2c_1a	0.916
Rat_R2c_1a	0.953
Rat_R2c_1a	0.937
Rat_R2c_1a	0.941
Rat_R2c_1a	0.956
Rat_R2c_1a	0.939
Rat_R2c_1a	0.945
Rat_R2c_1a	0.963
Rat_R2c_1a	0.962
Rat_R2c_1a	0.96
Rat_R2c_1a	0.97
Rat_R2c_1a	0.954
Rat_R2c_1a	0.952
Rat_R2c_1a	0.944
Rat_R2c_1a	0.981
Rat_R2c_1a	0.981
Rat_R2c_1a	0.968
Rat_R2c_1a	0.965
Rat_R2c_1a	0.981
Rat_R2c_1a	0.962
Rat_R2c_1a	0.977
Rat_R2c_1a	0.972
Rat_R2c_1a	0.978
Rat_R2c_1a	0.962
Rat_R2c_1a	0.973
Rat_R2c_1a	0.975
Rat_R2c_1a	0.967
Rat_R2c_1a	0.942
Rat_R2c_1a	0.968
Rat_R2c_1a	0.972
Rat_R2c_1a	0.956
Rat_R2c_1a	0.97
Rat_R2c_1a	0.953
Rat_R2c_1a	0.929
Rat_R2c_1a	0.97
Rat_R2c_1a	0.961
Rat_R2c_1a	0.921
Rat_R2c_1a	0.915
Rat_R2c_1a	0.954
Rat_R2c_1a	0.912
Rat_R2c_1a	0.919
Rat_R2c_1a	0.926
Rat_R2c_1a	0.939
Rat_R2c_1a	0.954
Rat_R2c_1a	0.549
Rat_R2c_1a	0.791
Rat_R2c_1a	0.853
Rat_R2c_1a	0.866
Rat_R2c_1a	0.723
Rat_R2c_1a	0.871
Rat_R2c_1a	0.831
Rat_R2c_1a	0.747
Rat_R2c_1a	0.822
Rat_R2c_1a	0.718
Rat_R2c_1a	0.752
Rat_R2c_1a	0.654
Rat_R2c_1a	0.647
Rat_R2c_1a	0.82
Rat_R2c_1a	0.694
Rat_R2c_1a	0.708
Rat_R2c_1a	0.639
Rat_R2c_1a	0.897
Rat_R2c_1a	0.879
Rat_R2c_1a	0.864
Rat_R2c_1a	0.818
Rat_R2c_1a	0.932
Rat_R2c_1a	0.892
Rat_R2c_1a	0.839
Rat_R2c_1a	0.93
Rat_R2c_1a	0.832
Rat_R2c_1a	0.766
Rat_R2c_1a	0.864
Rat_R2c_1a	0.856
Rat_R2c_1a	0.773
Rat_R2c_1a	0.926
Rat_R2c_1a	0.818
Rat_R2c_1a	0.815
Rat_R2c_1a	0.843
Rat_R2c_1a	0.837
Rat_R2c_1a	0.87
Rat_R2c_1a	0.785
Rat_R2c_1a	0.873
Rat_R2c_1a	0.839
Rat_R2c_1a	0.886
Rat_R2c_1a	0.887
Rat_R2c_1a	0.841
Rat_R2c_1a	0.874
Rat_R2c_1a	0.868
Rat_R2c_1a	0.856
Rat_R2c_1a	0.826
Rat_R2c_1a	0.872
Rat_R2c_1a	0.797
Rat_R2c_1a	0.868
Rat_R2c_1a	0.858
Rat_R2c_1a	0.784
Rat_R2c_1a	0.861
Rat_R2c_1a	0.901
Rat_R2c_1a	0.823
Rat_R2c_1a	0.905
Rat_R2c_1a	0.84
Rat_R2c_1a	0.922
Rat_R2c_1a	0.872
Rat_R2c_1a	0.831
Rat_R2c_1a	0.864
Rat_R2c_1a	0.798
Rat_R2c_1a	0.922
Rat_R2c_1a	0.88
Rat_R2c_1a	0.925
Rat_R2c_1a	0.924
Rat_R2c_1a	0.814
Rat_R2c_1a	0.908
Rat_R2c_1a	0.923
Rat_R2c_1a	0.959
Rat_R2c_1a	0.897
Rat_R2c_1a	0.94
Rat_R2c_1a	0.929
Rat_R2c_1a	0.931
Rat_R2c_1a	0.904
Rat_R2c_1a	0.922
Rat_R2c_1a	0.921
Rat_R2c_1a	0.876
Rat_R2c_1a	0.898
Rat_R2c_1a	0.908
Rat_R2c_1a	0.885
Rat_R2c_1a	0.925
Rat_R2c_1a	0.901
Rat_R2c_1a	0.881
Rat_R2c_1a	0.918
Rat_R2c_1a	0.92
[truncated: 91,951 more rows]

## Sheet: Figure S11
tic_ms2
102733
72895
53109
36166
32033
21319
17767
15866
14044
2564
8972
3525
5635
5376
2931
4675
3378
465
970
12883
6606
4238
5367
4278
703
2932
842
1070
1188
684
960
2694
842
773
871
1209
297
1802
1050
416
5308
4328
644
456
1089
703
881
485
307
2161
1179
346
297
1674
1277
743
1723
446
673
1268
931
663
614
3130
1357
1396
781
1218
822
178
524
79684
61805
49257
47811
43858
40935
46833
32504
35015
30472
30877
30977
28970
26570
22122
22638
18537
10951
33116
30995
25529
27835
23886
21551
14449
14833
14259
3634
2297
1605
1030
1703
604
455
5901
1882
1021
337
684
118349
118351
112367
107566
101248
86056
75306
69877
61352
64786
56257
58122
54032
55776
47066
49904
44214
49157
43495
42804
36267
38067
36805
35067
31077
31057
25806
25800
19519
13595
1257
1208
604
3119
1555
525
872
901
376
6140
1248
822
1377
624
456
1952
1940
3940
604
3922
1990
1189
327
940
1307
812
505
396
2170
723
1109
1436
327
2733
2733
2585
2515
3645
1912
1119
792
386
564
2455
960
505
386
307
664
287
921
911
386
673
178
7426
4664
1684
2754
1049
614
564
3379
1694
277
694
881
2030
812
1466
2417
634
614
1218
921
327
505
584
456
564
356
1496
744
575
1168
465
1288
871
831
683
515
317
2219
455
673
3247
2645
3793
2080
792
1842
1723
515
515
733
594
6833
6347
4764
3109
2942
851
3011
2615
2436
1793
1991
862
16725
7466
19376
15775
8151
9725
18669
15172
14883
8510
5436
13895
12437
7487
6219
9507
6417
2744
2753
9556
2346
1832
1326
565
604
2912
406
495
1932
812
307
1247
297
20954
21431
15104
14891
7428
3784
3347
2971
1773
1208
47635
41375
38137
33926
30262
8892
8060
6151
6289
6003
57634
50288
50841
46590
33464
12230
7110
5901
6703
5269
109044
101916
88116
82168
80817
79760
69249
67856
58035
47277
45398
48011
39937
34175
27123
12220
8368
6665
7317
6427
1436
782
921
29849
32164
26796
21201
18154
13222
10923
12438
11794
8605
6011
6230
6010
4655
3119
3577
1228
2069
2089
1030
1445
1585
436
881
436
802
153872
121408
126562
125957
96037
109942
99073
90593
77511
79341
72010
62539
61099
58112
53512
24620
19302
17895
14863
9477
2883
1149
456
605
283073
264323
235909
219698
199586
182682
186368
151186
115679
109247
110158
78881
69090
44919
25746
19601
21065
16507
11267
11171
3852
3129
1485
2030
614
654
881
624
495
35040
29738
29254
24224
27442
20812
17450
19213
17858
16748
13688
14935
7508
7041
8803
4168
3249
3991
3754
2327
1407
2338
2834
1674
812
1020
555
544
35868
29372
23630
25697
35463
24748
26452
21920
15668
22123
14794
11281
9458
9952
9558
5169
2248
4983
3585
2080
1506
792
2158
772
564
16836
10457
14837
9804
6654
8349
10043
7407
4309
3188
456
762
674
802
21794
20051
17599
18489
16756
14566
14192
13499
11121
15586
14001
10714
15105
11458
13546
9616
13032
9597
9667
8904
9695
9013
6841
11102
3696
6416
3704
1813
3802
1139
63436
55385
44751
43482
38357
45069
43781
33731
35166
39006
29261
35562
32515
30672
34171
30167
29264
26108
23123
25381
18026
19074
20614
19747
15796
14031
15825
13835
13597
13974
12685
12949
15062
13101
11893
10130
11856
12399
8664
10401
6051
8823
8290
7139
6567
9114
8984
8328
7169
8100
7370
4812
5100
7010
5704
4743
64577
59302
57032
50764
50871
46687
47869
39677
44791
40549
40384
36276
33178
31500
32236
23926
30160
36204
27718
30811
21057
19055
20747
23182
23185
24342
16399
13637
12814
4349
89994
89818
74557
63648
62354
51175
38591
41122
35325
34891
24640
28986
30767
26382
24796
22182
20042
22066
22928
22431
23347
15113
13932
14182
11595
13659
15191
16320
11706
9962
11605
8920
13120
10171
14824
9674
6684
10258
5556
8993
5882
30406
25787
24150
23243
18519
20004
25165
19874
15030
15837
14052
20096
13212
14797
6635
10994
10091
7624
10936
13635
11110
7933
10726
8132
9754
8782
9239
6726
8545
97765
90260
80893
72075
62321
65206
56859
54117
50532
43617
37216
39087
46176
40147
29263
37868
28106
32498
30102
24399
21321
17816
31324
36452
23759
18151
16132
13628
13368
14407
16021
13239
8151
11190
8708
9972
5765
5444
5517
5496
4178
19083
12369
12823
16054
8586
7910
2942
4062
2485
694
1268
1525
664
2109
3546
2407
495
475
565
218
871
1682
1554
1654
426
1931
1515
693
1694
525
406
475
17233
7072
9814
6597
5080
4417
3158
2743
1654
2120
684
564
4308
6161
4663
2496
346
525
1545
1723
416
842
2239
1772
2356
2001
1070
535
644
11373
9610
3706
3228
1377
990
69985
64263
45316
39702
37326
33547
34700
27544
20808
19624
13576
7684
6567
4802
3723
3605
3396
1891
2278
2238
2307
1426
891
1970
2159
1050
1119
446
28032
22780
13984
8674
7537
5417
3705
3365
1841
1495
911
832
44711
29949
23748
16718
21144
18381
17511
12478
8925
3783
1823
1476
1001
1555
2001
1149
2149
1970
971
1743
1327
565
871
7070
5684
446
1159
683
106220
78788
68818
59639
52204
54444
42664
33625
33928
34425
32894
34672
32252
32523
30782
32609
30039
30175
19965
20596
25414
23527
19593
17449
16428
20704
12528
11487
9329
6398
66860
48346
48017
45474
32741
34399
33667
33423
29291
38689
31650
36226
35619
30145
29022
28083
22039
16974
6357
5884
3654
2911
5130
2129
3991
2011
3388
1762
1168
3911
3595
2860
2624
2020
2001
1397
69455
38486
41281
35839
33503
34620
31664
20483
20686
20145
17310
16289
15873
17417
8881
15489
13238
9239
19677
15718
15816
15083
17084
14024
16184
12564
9795
10221
13420
9567
9896
10575
10262
3534
8229
5606
9755
7586
6081
5407
4717
4119
8182
1595
901
1554
2893
5606
3654
3644
2466
3753
4616
4575
20617
22313
15775
19280
11272
10945
13280
12198
10724
7340
7614
5625
6684
6843
2654
4169
2584
3576
2802
3673
1297
17063
10873
12675
11932
9864
5963
9231
8279
8764
5457
6555
6159
3783
3298
1327
1990
2070
1198
11022
7073
7299
3636
2992
772
1633
208
1396
1892
1813
822
8634
10467
9716
7796
6179
3862
4220
3575
1278
9042
1931
1158
8854
7100
4486
990
2081
1911
5833
3019
495
2021
3605
1258
1119
495
703
14402
2299
1089
42998
40126
37056
25034
18578
18234
17092
14627
12872
13448
6387
3743
2773
4824
3505
1050
1615
7726
7834
5814
5754
3159
961
3624
2734
1941
1831
1496
624
475
664
12093
5643
8606
1683
4535
2565
1119
2020
723
704
1001
455
486
16933
16282
12557
9738
12095
8249
11517
11717
6130
9813
8607
8995
5248
6644
2735
5942
6000
3169
23162
23053
20191
17885
17962
7210
6892
3813
3218
4604
5240
2158
2247
436
15200
17032
6586
4189
5606
3645
5516
1684
2912
2178
2417
674
763
1783
43211
39347
33010
38444
20856
30866
28577
20463
19904
18846
11151
7951
5733
3724
4813
832
337
545
416
813
634
30979
23563
21647
18835
17856
22215
18840
18213
12914
16379
16903
11796
16013
17945
14726
10756
13288
11290
9835
13855
14242
17427
14073
17100
15181
9271
8991
11034
9756
10509
8946
6755
12589
9605
8528
7891
8308
6902
9278
8043
5863
7596
3467
4199
3724
1842
3368
743
2248
2406
27750
28917
27154
27280
21578
23154
20936
18250
17141
15647
12321
11677
9250
5614
5666
3041
2000
2189
1100
2357
842
11033
13111
14637
15248
11409
11876
9082
6884
9834
8909
8012
8636
5377
6935
6299
7446
9059
11251
6873
6419
2852
3834
7349
6961
8655
4683
8062
4259
5310
4714
16519
10121
10042
8210
6636
5753
6892
4564
1812
3941
5446
4118
4287
2040
5456
3277
1516
6745
6348
1733
2127
3100
5250
4556
4853
1704
1327
2694
2010
1158
183791
159794
146298
141329
132136
130355
136961
133273
127597
126448
120604
122283
102428
117950
101864
108211
99242
86948
97231
87603
87708
79154
67311
48457
44696
43674
44484
26637
22807
23499
10391
11360
10624
4389
6537
7019
3041
4564
1367
2784
1198
654
1357
476
15498
9388
9508
12151
6219
3962
9733
6783
8684
8864
4150
2654
1762
7290
1366
1496
634
753
644
465
852
6171
3337
6914
1873
5753
3031
396
4387
1229
564
8416
4049
3287
1367
19105
8994
8446
6100
5633
4447
5179
4633
7625
6191
5497
5021
5466
1010
307
188998
169367
162292
156595
147544
37583
29384
22329
24186
16142
426
1931
653
941
654
94103
89847
84455
72542
77416
66144
66800
72794
60519
61641
58841
52327
57316
64189
47684
37930
36178
24288
24192
21662
18150
16661
18945
11350
7317
9439
6832
6992
5287
2763
49273
53234
51666
36364
37276
38640
31866
36430
33166
30918
38445
31187
29223
30879
27629
30688
27502
31299
29242
26289
22239
27836
24768
23268
20201
17846
16778
14450
91302
71368
60894
72916
62307
54587
48356
61541
43643
48992
55967
37969
36155
35674
33065
34687
35869
39978
36282
31600
36188
34324
27251
30058
30735
22636
20945
21666
17710
18361
1060
1011
346
23779
18906
8655
5527
3765
1170
3794
2625
2813
545
1762
802
2071
990
782
123908
105497
84445
55025
39773
44464
38158
38362
37417
31376
26868
16758
11716
15441
13141
12387
5823
2209
16933
12141
13169
12536
7636
6597
9893
4042
2022
2962
2861
3326
3090
1595
931
1773
1040
585
5052
6031
3338
2764
2189
5525
2160
4269
2377
3267
525
205559
182538
148597
133376
133282
132463
127651
115873
122196
104615
119342
103609
102856
100945
92525
96671
90543
87195
89477
86851
90571
83070
78875
88088
81820
86671
78617
73739
71170
75848
74484
76484
73144
71809
75373
64132
72113
62576
68545
67688
59346
59444
65944
63288
54962
62220
59021
61123
52870
53091
56717
46732
52687
52190
52098
50059
36848
37602
32739
37017
23597
24517
23237
22366
16163
16678
14222
12920
14636
15934
14882
15577
11150
7804
9546
9093
8468
10973
7764
11024
9783
8705
7693
7597
6863
6169
7338
4704
3417
1723
14926
14820
12370
10113
8089
5942
6396
6922
6654
5179
4320
6655
3041
5912
5615
5177
4169
5012
3209
2882
1852
18733
14260
16194
13488
11351
13797
14478
13882
9665
11488
7250
8022
11111
6962
5327
10192
5714
8874
7389
9200
7966
5834
6930
7913
3456
4348
2427
3119
2159
1010
13558
16096
18805
12093
14936
10687
7278
5693
8409
8002
8109
7734
3555
4693
4566
5326
2981
3892
6834
4060
3486
901
11717
13614
10714
10418
9893
10407
9250
8546
8795
5268
8150
7120
6614
8140
6882
5715
4319
6657
5022
5071
3794
6735
7395
5348
3249
4824
5229
5435
3694
3763
7645
10101
7724
5902
8697
6796
5913
7013
6279
5417
5440
5221
5923
2604
1763
4614
4407
4755
2168
3693
3605
3039
1971
1119
1396
1644
2218
13122
8478
7050
6189
4990
5140
3120
7100
2960
2140
4109
4516
3555
6161
3109
4218
2119
3000
1823
2001
1901
535
13457
12595
5428
2586
5357
4881
4010
4031
5625
2952
1773
297
1100
545
297
22443
18251
15914
8260
9606
9854
8645
7457
10311
3178
7984
4644
6527
10122
7011
6515
2822
2852
5931
4238
3922
7637
8161
3693
1901
5488
5170
5376
3606
2554
9774
8478
4308
4704
7943
2704
5437
4267
2823
3416
3298
5171
5219
5161
3296
1733
525
822
495
1497
3595
1871
2436
545
2050
1326
466
8992
10368
8239
7171
5932
10470
6456
8657
3507
3090
2694
7339
6129
2654
2773
1208
4268
2903
3130
13528
12123
7903
4279
3209
2574
2615
1901
2496
287
891
585
4535
3835
1445
1010
931
1139
683
18249
12334
9519
13004
10388
11091
9309
9200
8081
9242
8101
6735
5556
4634
7616
5051
4774
3347
4257
3576
3714
703
13808
12242
12833
11918
9150
11189
6130
7893
10039
7101
6208
4527
5566
6447
6785
5459
4149
1684
20298
11874
12756
11312
5121
6775
5249
5784
2427
3078
1675
1535
604
1366
782
14240
9517
6941
2991
78247
72408
64768
65277
57836
53360
49339
52661
50055
55463
48159
47026
50738
46089
40036
41355
40090
40755
41346
40324
40129
27731
27392
31892
33534
24957
31315
29499
22965
24821
75697
[truncated: 98,039 more rows]
